# Supplementary material for: Effects of a Community-Based Multi-Component Intervention on Subjective Well-Being in Older Adults: The Chofu–Digital–Choju Project in Japan
Source: Geriatrics (Basel). 2026 Mar 3;11(2):27. doi: 10.3390/geriatrics11020027 (PMC13010608; doi:10.3390/geriatrics11020027)
Supplement: Supplementary file 1 [file geriatrics-11-00027-s001.zip]

Archive with 1 entries (1 files):
- geriatrics-4146351-supplementary.pdf
